# Supplementary material for: The Roles of TP53 and FGFR2 in Progress Made Treating Endometrial Cancer
Source: Diagnostics (Basel). 2022 Jul 18;12(7):1737. doi: 10.3390/diagnostics12071737 (PMC9316851; doi:10.3390/diagnostics12071737)
Supplement: Supplementary file 1 [file diagnostics-12-01737-s001.zip]

Archive with 1 entries (1 files):
- diagnostics-1741876-supplementary.pdf
